# Supplementary material for: Effectiveness of a Novel Temperature-Responsive Hydrogel (PF72) for Postoperative Pain Relief in Breast Augmentation
Source: J Clin Med. 2023 Dec 25;13(1):110. doi: 10.3390/jcm13010110 (PMC10779951; doi:10.3390/jcm13010110)
Supplement: Supplementary file 1 [file jcm-13-00110-s001.zip]

Archive with 1 entries (1 files):
- jcm-2759715-supplementary.mp4
